# Supplementary material for: Cell culture-based karyotyping of orectolobiform sharks for chromosome-scale genome analysis
Source: Commun Biol. 2020 Nov 6;3:652. doi: 10.1038/s42003-020-01373-7 (PMC7648076; doi:10.1038/s42003-020-01373-7)
Supplement: Supplementary file 5 — Supplementary Data 2 [file 42003_2020_1373_MOESM5_ESM.xlsx]

## Sheet: Table
Study	Cell type	Tissue	Species	Culture medium					Karyotyping
				Basal medium	Supplements (concentration)
					Urea, NaCl, TMAO2	FBS3, growth factors (EGF4, FGF5, ITS6)	Mitogens (Con A7, LPS8, PHA9, PMA10)	Others (except for antibiotics & antimycotics)
Garner 1988 (ref. 35)	Non-neuronal cells	Juvenile brain	Rhizoprionodon porosus Squalus acanthias	L-15	Urea (360 mM) NaCl (20 mM)	FBS (2%)			No
Hartmann et al. 1992 (ref. 36) Poyer & Hartmann 1992 (ref. 37)	Fibroblast-like and epithelial-like cells	Heart, kidney, and brain Brain and heart of early embryo (2–3 inches)	Carcharhinus falciforms Ginglymostoma cirratum Heterodontus francisci Urolophus jamaicensis	Opti-MEM	Urea (333 mM) NaCl (188 mM) TMAO (54 mM)	FBS (10%)			No
Parton et al. 2007 (ref. 38)	Multipassage cell line (SAE)1	Early whole embryo (stage 20–29)	Squalus acanthias	LDF11		FBS (2%) EGF (50 ng/ml) FGF (50 ng/ml) ITS (1%)		Chemically defined lipids (0.1%) Shark yolk extract (2%)	No
Present study	Fibroblasts	Kidney and peritoneum of juveniles Whole embryo (stage 32–)	Chiloscyllium plagiosum Chiloscyllium punctatum Triakis scyllium	LDF11	Urea (333 mM)12 NaCl (188 mM)12 TMAO (54 mM)12	FBS (12%)13 EGF (2 ng/ml)13 FGF (2 ng/ml)13 ITS (1%)13,14			Yes
Grogan & Lund 1990 (ref. 39)	Lymphocytes	Blood	Carcharhinus plumbeus Dasyatis americana Rhizoprionodon porosus	RPMI	Urea (391 mM) NaCl (256 mM) TMAO (99 mM)				No
McKinney 1992 (ref. 40)		Blood	Ginglymostoma cirratum	RPMI	Urea (350 mM) NaCl (250 mM) TMAO (45 mM)	FBS (5%) ITS (0.5%)	PMA (1.5–15 μg/ml)	CaCl2 (7 mM) MgCl2 (236 mM) Shark plasma (5%) Mercaptoethanol (25 μM)	No
Maddock & Schwartz 1996 (ref. 41)		Blood	Notorynchus maculatus Raja eglanteria Squalus acanthias Squatina californica Triakis semifasciata	RPMI	Urea (373 mM) NaCl (89 mM)	FBS (15.4%)	PHA (540 μg/ml)		Yes
Walsh & Luer 1998 (ref. 42)		Blood	Raja eglanteria	RPMI	Urea (360 mM) NaCl (188 mM) TMAO (72 mM)				No
Walsh et al. 2006 (ref. 43)		Blood	Ginglymostoma cirratum Raja eglanteria	RPMI	Urea (360 mM) NaCl (115 mM)	FBS (10%)			No
Present study		Blood and spleen	Chiloscyllium plagiosum Rhincodon typus Scyliorhinus torazame Stegostoma fasciatum	RPMI	Urea (373 mM)15 NaCl (89 mM)15	FBS (12%)16 ITS (0.5%)17	Con A (15 μg/ml)16 LPS (100 μg/ml)16 PHA(18 μg/ml)16 PMA (15 μg/ml)17	Mercaptoethanol (25 μM)16,17	Yes
1SAE: Squalus acanthias embryo. 2TMAO: trimethylamine N-oxide. 3FBS: foetal bovine serum. 4EGF: epidermal growth factor. 5FGF: fibroblast growth factor. 6ITS: insulin-transferrin-selenium. 7Con A: concanavalin A. 8LPS: lipopolysaccharide. 9PHA: phytohaemagglutinin. 10PMA: phorbol 12-myristate 13-acetate. 11LDF: a mixture of 50% DMEM, 35% L-15, and 15% Ham’s F-12 (ref. 44). 12The concentration use…
