# Supplementary material for: Cell culture-based karyotyping of orectolobiform sharks for chromosome-scale genome analysis
Source: Commun Biol. 2020 Nov 6;3:652. doi: 10.1038/s42003-020-01373-7 (PMC7648076; doi:10.1038/s42003-020-01373-7)
Supplement: Supplementary file 6 — Supplementary Data 3 [file 42003_2020_1373_MOESM6_ESM.xlsx]

## Sheet: Sheet1
Species name	Sex	Chromosome count											Total
		< 98	99	100	101	102	103	104	105	106	107	108
Rhincodon typus	Male	4	0	1	5	14	0	0	1	1	0	0	26
	Female	4	4	4	4	17	2	0	0	0	0	0	35
Stegostoma fasciatum	Male	4	2	8	1	17	0	0	1	0	0	0	33
	Female	2	1	5	4	17	0	0	0	0	0	0	29
Chiloscyllium punctatum	Male	0	3	1	0	1	2	6	3	20	0	0	36
	Female	0	1	2	0	2	2	5	5	24	1	0	42
Chiloscyllium plagiosum	Male	2	0	3	1	0	3	9	7	24	0	0	49
	Female	3	2	3	3	3	3	6	3	11	1	2	40
